# Supplementary material for: Gut Microbiota Alterations and Circulating Imidazole Propionate Levels Are Associated With Obstructive Coronary Artery Disease in People With HIV
Source: J Infect Dis. 2024 Jan 9;229(3):898–907. doi: 10.1093/infdis/jiad604 (PMC10938217; doi:10.1093/infdis/jiad604)
Supplement: jiad604_Supplementary_Data [file jiad604_supplementary_data.zip]

Archive with 4 entries (4 files):
- figure 1S V2.eps
- figure 2S.pdf
- Supplementary Figure Legends.docx
- Supplementary tables HIV IMPr2.docx
